# Supplementary material for: ADCC-Inducing Antibody Trastuzumab and Selection of KIR-HLA Ligand Mismatched Donors Enhance the NK Cell Anti-Breast Cancer Response
Source: Cancers (Basel). 2021 Jun 28;13(13):3232. doi: 10.3390/cancers13133232 (PMC8268223; doi:10.3390/cancers13133232)
Supplement: Supplementary file 1 [file cancers-13-03232-s001.zip]

Archive with 1 entries (1 files):
- cancers-1244387-supplementary.pdf
